# Supplementary material for: Global thermal tolerance compilation for freshwater invertebrates and fish
Source: Sci Data. 2025 Aug 26;12:1488. doi: 10.1038/s41597-025-05832-w (PMC12381162; doi:10.1038/s41597-025-05832-w)
Supplement: Supplementary file 1 — Supplementary Table 1 [file 41597_2025_5832_MOESM1_ESM.xlsx]

## Sheet: Supplementary Table 1
Supplementary Table 1. Search strings in each respective language for each literature search conducted, along with the targeted organism group and platform within which the search was conducted.
Language	Search string	Group	Search platform	Conducted by	Notes
Chinese	SU=("温度临界值" + "临界温度" + "临界高温" + "临界低温" + "耐热" + "耐冷" + "耐高温" + "耐寒" + "温度耐受" + "高温致死" + "低温致死" + "温度致死")*("鱼" + "鲟" + "鳗" + "鲤" + "鲱" + "鲑" + "鲇" + "鲈" + "鳉" + "鯔" + "鲈" + "鲀" + "鳅" + "鲂" + "鳊" + "鲚" + "䱗" + "鲌" + "鱎" + "鲴" + "鲃" + "鱤" + "鲮" + "鮈" + "鲫" + "鱲" + "鲥" + "鱥" + "鳟" +"鳤" + "鯮" + "鳡" + "鮀" + "鳑鲏" + "鱊" + "䱻" + "鮈" + "鳈" + "鲿" + "鳠" + "䱀" + "鮡" + "鰋" + "鳜" + "鳢" + "鳎")	Fish	Chinese National Knowledge Infrastructure (CNKI)	FH
Chinese	SU=("温度临界值"+"临界温度"+"临界高温"+"临界低温"+"耐热"+"耐冷"+"耐高温"+"耐寒"+"温度耐受"+"高温致死"+"低温致死"+"温度致死")*("无脊椎"+"底栖"+"水生昆虫"+"贝"+"蚌"+"蛤"+"螺"+"腹足"+"瓣鳃"+"虾"+ "蟹"+"蜉蝣"+ "蜉"+"襀翅目" +"石蝇"+"毛翅目"+"石蛾"+"双翅目"+"摇蚊"+"蜻蜓"+"涡虫"+"蚓"+"蛭"+"水龟甲"+"泥甲"+"稻象"+"水象"+"龙虱"+ "溪"+"河"+"湖"+"湿地"+"池塘"+"海"+"淡水")	Invertebrates	Chinese National Knowledge Infrastructure (CNKI)	FH
English	"ctmax" AND "freshwater" AND "aquatic" AND "critical thermal maximum"	Fish, invertebrates	Google Scholar	HSB
English	"lt50" AND "freshwater" AND "aquatic" AND "upper thermal tolerance"	Fish, invertebrates	Google Scholar	HSB
English	"freshwater" AND ("critical thermal maximum" OR "upper thermal tolerance" OR "lower thermal tolerance" OR "thermal tolerance breadth" OR "heat tolerance" OR "upper lethal temperature limit" OR "thermal tolerance window" OR "species temperature tolerance" OR "ctmax")	Fish, invertebrates	Web of Science	HSB
English*	"taxonomic name" AND "thermal tolerance" OR "heat tolerance" OR "ctmax" OR "incipient lethal temperature" OR "critical thermal maximum" OR "thermal limit"	Invertebrates	Google Scholar	HSB	*The search terms were iterated across a list of taxonomic names for this search, with the respective taxonomic name serving as the first term in the search string
French	"poisson" AND "eau douce" AND "tolérance thermique" OR "tolérance aux chaleur" OR "ctmax" OR "température létale" OR "maximum thermique" OR "limite thermique"	Fish	Google Scholar	SP
French	"invertébré" AND "eau douce" AND "tolérance thermique" OR "tolérance à la chaleur" OR "ctmax" OR "température létale" OR "maximum thermique" OR "limite thermique"	Invertebrates	Google Scholar	SP
German	"physiologie" tier AND "temperaturmaxima" OR "hitzetoleranz" OR "hitzeresistenz" OR "letaltemperatur" OR "temperaturlimit"	Fish, invertebrates	Google Scholar	HSB
Spanish	"TCmax" OR "CTMax" OR "Tolerancia+termica" OR "Temperatura+letal" OR "fisiologia+termica" AND "peces" OR "Pez" OR "invertebrados" OR "crustacea" OR "insecta" OR "mollusca" OR "camarón"	Fish, invertebrates	Google Scholar	HSB
